# Supplementary material for: Impact of Fluoxetine on Herbivorous Zooplankton and Planktivorous Fish
Source: Environ Toxicol Chem. 2022 Dec 16;42(2):385–92. doi: 10.1002/etc.5525 (PMC10107138; doi:10.1002/etc.5525)
Supplement: Supplementary file 1 — raw_data. [file ETC-42-385-s001.xlsx]

## Sheet: Daphnia
size (cm)	treatment	time (day)
1.78	fluoxetine	5
1.28	fluoxetine	5
1.95	fluoxetine	5
1.7	fluoxetine	5
1.7	fluoxetine	5
1.6	fluoxetine	5
1.66	fluoxetine	5
1.69	fluoxetine	5
1.75	fluoxetine	5
1.89	fluoxetine	5
1.8	fluoxetine	5
1.52	fluoxetine	5
1.68	fluoxetine	5
1.74	fluoxetine	5
1.93	fluoxetine	5
1.69	fluoxetine	5
1.69	fluoxetine	5
2.21	fluoxetine	5
1.59	fluoxetine	5
1.73	fluoxetine	5
1.58	fluoxetine	5
1.66	fluoxetine	5
1.7	fluoxetine	5
1.86	fluoxetine	5
1.8	fluoxetine	5
1.59	fluoxetine	5
1.52	fluoxetine	5
1.68	fluoxetine	5
1.74	fluoxetine	5
1.93	fluoxetine	5
1.81	fluoxetine	5
1.79	fluoxetine	5
1.63	fluoxetine	5
1.71	fluoxetine	5
1.56	fluoxetine	5
1.5	fluoxetine	5
1.67	fluoxetine	5
1.6	fluoxetine	5
1.62	fluoxetine	5
1.6	fluoxetine	5
1.65	fluoxetine	5
1.6	fluoxetine	5
1.72	fluoxetine	5
1.76	fluoxetine	5
1.51	fluoxetine	5
1.67	fluoxetine	5
1.6	fluoxetine	5
1.6	fluoxetine	5
1.54	fluoxetine	5
1.7	fluoxetine	5
1.72	fluoxetine	5
1.6	fluoxetine	5
1.65	fluoxetine	5
1.75	fluoxetine	5
1.83	fluoxetine	5
1.64	fluoxetine	5
1.97	fluoxetine	5
1.79	fluoxetine	5
1.59	fluoxetine	5
1.53	fluoxetine	5
1.6	fluoxetine	5
1.62	fluoxetine	5
1.6	fluoxetine	5
1.65	fluoxetine	5
1.65	fluoxetine	5
1.58	fluoxetine	5
1.72	fluoxetine	5
1.58	fluoxetine	5
1.79	fluoxetine	5
1.5	fluoxetine	5
1.51	fluoxetine	5
1.6	fluoxetine	5
1.61	fluoxetine	5
1.53	fluoxetine	5
1.5	fluoxetine	5
1.66	fluoxetine	5
1.55	fluoxetine	5
1.59	fluoxetine	5
1.98	fluoxetine	5
1.91	fluoxetine	5
1.96	fluoxetine	5
1.97	fluoxetine	5
1.85	fluoxetine	5
1.75	fluoxetine	5
1.91	fluoxetine	5
1.82	fluoxetine	5
1.75	fluoxetine	5
1.98	fluoxetine	5
1.88	fluoxetine	5
1.79	fluoxetine	5
1.96	fluoxetine	5
1.81	fluoxetine	5
1.82	fluoxetine	5
1.89	fluoxetine	5
1.87	fluoxetine	5
1.94	fluoxetine	5
1.79	fluoxetine	5
1.95	fluoxetine	5
1.97	fluoxetine	5
1.94	fluoxetine	5
1.92	fluoxetine	5
1.93	fluoxetine	5
1.88	fluoxetine	5
1.86	fluoxetine	5
1.85	fluoxetine	5
1.98	fluoxetine	5
1.95	fluoxetine	5
1.91	fluoxetine	5
1.93	fluoxetine	5
1.83	fluoxetine	5
1.89	fluoxetine	5
1.9	fluoxetine	5
1.92	fluoxetine	5
1.92	fluoxetine	5
1.87	fluoxetine	5
1.8	fluoxetine	5
1.86	fluoxetine	5
1.95	fluoxetine	5
1.96	fluoxetine	5
1.83	fluoxetine	5
1.97	fluoxetine	5
1.96	fluoxetine	5
1.82	fluoxetine	5
1.45	fluoxetine	5
1.86	fluoxetine	5
1.87	fluoxetine	5
1.89	fluoxetine	5
1.96	fluoxetine	5
1.77	fluoxetine	5
1.98	fluoxetine	5
1.58	fluoxetine	5
1.82	fluoxetine	5
1.82	fluoxetine	5
1.8	fluoxetine	5
1.85	fluoxetine	5
1.76	fluoxetine	5
1.63	fluoxetine	5
1.97	fluoxetine	5
1.85	fluoxetine	5
1.86	fluoxetine	5
1.99	fluoxetine	5
1.97	fluoxetine	5
1.92	fluoxetine	5
1.96	fluoxetine	5
1.98	fluoxetine	5
1.57	fluoxetine	5
1.73	fluoxetine	5
1.66	fluoxetine	5
1.61	fluoxetine	5
1.8	fluoxetine	5
1.95	fluoxetine	5
1.78	fluoxetine	5
1.64	fluoxetine	5
1.79	no fluoxetine	5
1.71	no fluoxetine	5
1.84	no fluoxetine	5
1.67	no fluoxetine	5
1.61	no fluoxetine	5
1.76	no fluoxetine	5
1.59	no fluoxetine	5
1.5	no fluoxetine	5
1.57	no fluoxetine	5
1.79	no fluoxetine	5
1.86	no fluoxetine	5
1.69	no fluoxetine	5
1.66	no fluoxetine	5
1.61	no fluoxetine	5
1.57	no fluoxetine	5
1.66	no fluoxetine	5
1.54	no fluoxetine	5
1.6	no fluoxetine	5
1.48	no fluoxetine	5
1.62	no fluoxetine	5
1.62	no fluoxetine	5
1.54	no fluoxetine	5
1.58	no fluoxetine	5
1.56	no fluoxetine	5
1.57	no fluoxetine	5
1.57	no fluoxetine	5
1.51	no fluoxetine	5
1.86	no fluoxetine	5
1.51	no fluoxetine	5
1.5	no fluoxetine	5
1.95	no fluoxetine	5
1.76	no fluoxetine	5
1.65	no fluoxetine	5
1.54	no fluoxetine	5
1.63	no fluoxetine	5
1.55	no fluoxetine	5
1.59	no fluoxetine	5
1.5	no fluoxetine	5
1.58	no fluoxetine	5
1.81	no fluoxetine	5
1.79	no fluoxetine	5
1.17	no fluoxetine	5
1.63	no fluoxetine	5
1.63	no fluoxetine	5
1.64	no fluoxetine	5
1.58	no fluoxetine	5
1.7	no fluoxetine	5
1.68	no fluoxetine	5
1.55	no fluoxetine	5
1.55	no fluoxetine	5
1.62	no fluoxetine	5
1.63	no fluoxetine	5
1.64	no fluoxetine	5
1.66	no fluoxetine	5
1.59	no fluoxetine	5
1.7	no fluoxetine	5
1.61	no fluoxetine	5
1.54	no fluoxetine	5
1.51	no fluoxetine	5
1.96	no fluoxetine	5
1.83	no fluoxetine	5
1.94	no fluoxetine	5
1.78	no fluoxetine	5
1.5	no fluoxetine	5
1.88	no fluoxetine	5
1.65	no fluoxetine	5
1.73	no fluoxetine	5
1.83	no fluoxetine	5
1.97	no fluoxetine	5
1.56	no fluoxetine	5
1.64	no fluoxetine	5
1.5	no fluoxetine	5
1.72	no fluoxetine	5
1.86	no fluoxetine	5
1.59	no fluoxetine	5
1.7	no fluoxetine	5
1.95	no fluoxetine	5
1.96	no fluoxetine	5
1.86	no fluoxetine	5
1.9	no fluoxetine	5
1.81	no fluoxetine	5
1.84	no fluoxetine	5
1.83	no fluoxetine	5
1.98	no fluoxetine	5
1.95	no fluoxetine	5
1.88	no fluoxetine	5
1.83	no fluoxetine	5
1.91	no fluoxetine	5
1.9	no fluoxetine	5
1.76	no fluoxetine	5
1.76	no fluoxetine	5
1.59	no fluoxetine	5
1.92	no fluoxetine	5
1.88	no fluoxetine	5
1.72	no fluoxetine	5
1.93	no fluoxetine	5
1.64	no fluoxetine	5
1.81	no fluoxetine	5
1.75	no fluoxetine	5
1.97	no fluoxetine	5
1.93	no fluoxetine	5
2.68	fluoxetine	7
2.93	fluoxetine	7
2.8	fluoxetine	7
2.91	fluoxetine	7
2.84	fluoxetine	7
2.89	fluoxetine	7
2.98	fluoxetine	7
2.88	fluoxetine	7
2.96	fluoxetine	7
2.95	fluoxetine	7
2.91	fluoxetine	7
2.87	fluoxetine	7
3.36	fluoxetine	7
3.31	fluoxetine	7
3.19	fluoxetine	7
3.18	fluoxetine	7
3.22	fluoxetine	7
3.12	fluoxetine	7
3.08	fluoxetine	7
3.03	fluoxetine	7
3.32	fluoxetine	7
3.13	fluoxetine	7
3.17	fluoxetine	7
2.9	fluoxetine	7
2.94	fluoxetine	7
2.71	fluoxetine	7
3.05	fluoxetine	7
2.9	fluoxetine	7
2.94	fluoxetine	7
2.83	fluoxetine	7
2.82	fluoxetine	7
2.98	fluoxetine	7
2.84	fluoxetine	7
2.74	fluoxetine	7
2.64	fluoxetine	7
2.96	fluoxetine	7
2.68	fluoxetine	7
3.08	fluoxetine	7
3.09	fluoxetine	7
2.55	fluoxetine	7
2.87	no fluoxetine	7
2.67	no fluoxetine	7
2.58	no fluoxetine	7
2.78	no fluoxetine	7
2.72	no fluoxetine	7
2.52	no fluoxetine	7
2.76	no fluoxetine	7
2.81	no fluoxetine	7
2.82	no fluoxetine	7
2.73	no fluoxetine	7
2.7	no fluoxetine	7
2.79	no fluoxetine	7
2.58	no fluoxetine	7
3.02	no fluoxetine	7
2.86	no fluoxetine	7
2.84	no fluoxetine	7
2.71	no fluoxetine	7
2.94	no fluoxetine	7
2.63	no fluoxetine	7
2.67	no fluoxetine	7
2.58	no fluoxetine	7
2.67	no fluoxetine	7
2.97	no fluoxetine	7
2.61	no fluoxetine	7
2.62	no fluoxetine	7
2.85	no fluoxetine	7
2.58	no fluoxetine	7
3.15	no fluoxetine	7
3.13	no fluoxetine	7
2.74	no fluoxetine	7
2.76	no fluoxetine	7
2.8	no fluoxetine	7
2.98	no fluoxetine	7
2.78	no fluoxetine	7
3.02	no fluoxetine	7
2.82	no fluoxetine	7
2.93	no fluoxetine	7
2.88	no fluoxetine	7

## Sheet: reaction_distance
Fish_no	Fish_treatment	Daphnia_age (day)	Daphnia_treatment	reaction distance (cm)
1	no fluoxetine	5	no fluoxetine	1.25072
2	no fluoxetine	5	no fluoxetine	5.26733
3	no fluoxetine	5	no fluoxetine	0.849969
4	no fluoxetine	5	no fluoxetine	2.68193
5	no fluoxetine	5	no fluoxetine	5.33837
6	no fluoxetine	5	no fluoxetine	3.11128
7	no fluoxetine	5	no fluoxetine	3.6325
1	no fluoxetine	5	no fluoxetine	5.06969
2	no fluoxetine	5	no fluoxetine	1.79084
3	no fluoxetine	5	no fluoxetine	1.17085
4	no fluoxetine	5	no fluoxetine	1.8705
5	no fluoxetine	5	no fluoxetine	3.34554
6	no fluoxetine	5	no fluoxetine	5.7779
7	no fluoxetine	5	no fluoxetine	2.14124
1	no fluoxetine	5	no fluoxetine	1.91444
2	no fluoxetine	5	fluoxetine	12.0521
3	no fluoxetine	5	fluoxetine	3.98352
4	no fluoxetine	5	fluoxetine	2.08114
5	no fluoxetine	5	fluoxetine	2.25553
6	no fluoxetine	5	fluoxetine	9.21296
7	no fluoxetine	5	fluoxetine	4.67865
1	no fluoxetine	5	fluoxetine	5.15794
2	no fluoxetine	5	fluoxetine	0.92616
3	no fluoxetine	5	fluoxetine	7.35812
4	no fluoxetine	5	fluoxetine	2.97428
5	no fluoxetine	5	fluoxetine	1.87877
6	no fluoxetine	5	fluoxetine	0.85034
7	no fluoxetine	5	fluoxetine	2.7953
1	no fluoxetine	5	fluoxetine	2.15191
2	no fluoxetine	5	fluoxetine	4.24984
3	no fluoxetine	5	fluoxetine	3.02234
4	no fluoxetine	5	fluoxetine	6.81761
5	no fluoxetine	5	fluoxetine	5.16006
6	no fluoxetine	5	fluoxetine	9.22615
7	no fluoxetine	5	fluoxetine	2.99057
1	no fluoxetine	7	no fluoxetine	7.38914
2	no fluoxetine	7	no fluoxetine	8.4535
3	no fluoxetine	7	no fluoxetine	7.19193
4	no fluoxetine	7	no fluoxetine	7.25432
5	no fluoxetine	7	no fluoxetine	8.56494
6	no fluoxetine	7	no fluoxetine	7.28771
7	no fluoxetine	7	no fluoxetine	2.00666
1	no fluoxetine	7	no fluoxetine	3.53734
2	no fluoxetine	7	no fluoxetine	4.32163
3	no fluoxetine	7	no fluoxetine	4.32448
4	no fluoxetine	7	no fluoxetine	6.96246
5	no fluoxetine	7	no fluoxetine	6.34825
6	no fluoxetine	7	no fluoxetine	3.50963
7	no fluoxetine	7	no fluoxetine	7.10416
1	no fluoxetine	7	no fluoxetine	5.02385
2	no fluoxetine	7	no fluoxetine	2.69085
3	no fluoxetine	7	no fluoxetine	2.85443
4	no fluoxetine	7	no fluoxetine	4.73525
5	no fluoxetine	7	no fluoxetine	11.0412
6	no fluoxetine	7	no fluoxetine	10.8276
7	no fluoxetine	7	no fluoxetine	4.19274
1	no fluoxetine	7	fluoxetine	3.81238
2	no fluoxetine	7	fluoxetine	1.73929
3	no fluoxetine	7	fluoxetine	7.57762
4	no fluoxetine	7	fluoxetine	4.73525
5	no fluoxetine	7	fluoxetine	8.15253
6	no fluoxetine	7	fluoxetine	5.38308
7	no fluoxetine	7	fluoxetine	7.18294
1	no fluoxetine	7	fluoxetine	3.71272
2	no fluoxetine	7	fluoxetine	4.9045
3	no fluoxetine	7	fluoxetine	7.03335
4	no fluoxetine	7	fluoxetine	8.99992
5	no fluoxetine	7	fluoxetine	7.57174
6	no fluoxetine	7	fluoxetine	2.00156
7	no fluoxetine	7	fluoxetine	9.20133
1	no fluoxetine	7	fluoxetine	4.45802
2	no fluoxetine	7	fluoxetine	6.95896
3	no fluoxetine	7	fluoxetine	3.99121
4	no fluoxetine	7	fluoxetine	7.16024
5	no fluoxetine	7	fluoxetine	5.66057
6	no fluoxetine	7	fluoxetine	4.81181
7	no fluoxetine	7	fluoxetine	7.8428
1	no fluoxetine	7	fluoxetine	7.32673
8	fluoxetine	5	no fluoxetine	4.80998
9	fluoxetine	5	no fluoxetine	2.88599
10	fluoxetine	5	no fluoxetine	1.68285
11	fluoxetine	5	no fluoxetine	1.34876
12	fluoxetine	5	no fluoxetine	3.29465
13	fluoxetine	5	no fluoxetine	3.9728
14	fluoxetine	5	no fluoxetine	5.3395
8	fluoxetine	5	no fluoxetine	2.13728
9	fluoxetine	5	no fluoxetine	2.60893
10	fluoxetine	5	no fluoxetine	2.53118
11	fluoxetine	5	no fluoxetine	1.06148
12	fluoxetine	5	fluoxetine	2.28527
13	fluoxetine	5	fluoxetine	3.56947
14	fluoxetine	5	fluoxetine	1.57914
8	fluoxetine	5	fluoxetine	3.173
9	fluoxetine	5	fluoxetine	3.24034
10	fluoxetine	5	fluoxetine	3.43422
11	fluoxetine	5	fluoxetine	2.76131
12	fluoxetine	5	fluoxetine	3.48434
13	fluoxetine	5	fluoxetine	5.22407
14	fluoxetine	5	fluoxetine	2.06393
8	fluoxetine	5	fluoxetine	1.37695
9	fluoxetine	5	fluoxetine	4.163
10	fluoxetine	5	fluoxetine	8.27366
11	fluoxetine	5	fluoxetine	2.23781
12	fluoxetine	5	fluoxetine	4.48741
13	fluoxetine	5	fluoxetine	2.17131
14	fluoxetine	7	no fluoxetine	1.38918
8	fluoxetine	7	no fluoxetine	3.67686
9	fluoxetine	7	no fluoxetine	2.33944
10	fluoxetine	7	no fluoxetine	7.04173
11	fluoxetine	7	no fluoxetine	6.75258
12	fluoxetine	7	no fluoxetine	5.48791
13	fluoxetine	7	no fluoxetine	6.54157
14	fluoxetine	7	no fluoxetine	1.9983
8	fluoxetine	7	no fluoxetine	6.30387
9	fluoxetine	7	no fluoxetine	2.28009
10	fluoxetine	7	no fluoxetine	3.87008
11	fluoxetine	7	no fluoxetine	5.81965
12	fluoxetine	7	no fluoxetine	8.07377
13	fluoxetine	7	no fluoxetine	4.81057
14	fluoxetine	7	no fluoxetine	4.62715
8	fluoxetine	7	no fluoxetine	2.12538
9	fluoxetine	7	no fluoxetine	3.80766
10	fluoxetine	7	no fluoxetine	7.73238
11	fluoxetine	7	no fluoxetine	2.72262
12	fluoxetine	7	no fluoxetine	2.3808
13	fluoxetine	7	no fluoxetine	2.7562
14	fluoxetine	7	no fluoxetine	3.1307
8	fluoxetine	7	fluoxetine	1.52047
9	fluoxetine	7	fluoxetine	1.54187
10	fluoxetine	7	fluoxetine	1.05294
11	fluoxetine	7	fluoxetine	4.94716
12	fluoxetine	7	fluoxetine	3.21972
13	fluoxetine	7	fluoxetine	2.98538
14	fluoxetine	7	fluoxetine	3.50371
8	fluoxetine	7	fluoxetine	2.35191
9	fluoxetine	7	fluoxetine	3.08523
10	fluoxetine	7	fluoxetine	2.81465
11	fluoxetine	7	fluoxetine	4.03721
12	fluoxetine	7	fluoxetine	5.30891
13	fluoxetine	7	fluoxetine	6.65834
14	fluoxetine	7	fluoxetine	3.8322
8	fluoxetine	7	fluoxetine	3.82668
9	fluoxetine	7	fluoxetine	5.41291
10	fluoxetine	7	fluoxetine	5.68437
11	fluoxetine	7	fluoxetine	1.37695
12	fluoxetine	7	fluoxetine	2.24426
13	fluoxetine	7	fluoxetine	0.688729
14	fluoxetine	7	fluoxetine	4.81613
8	fluoxetine	7	fluoxetine	7.70704
9	fluoxetine	7	fluoxetine	3.04846

## Sheet: feeding _efficiency
Fish_no	Fish_treatment	Daphnia_age (day)	Daphnia_treatment	eaten
YES	no fluoxetine	5	no fluoxetine	YES
1	no fluoxetine	5	no fluoxetine	YES
1	no fluoxetine	5	no fluoxetine	NO
1	no fluoxetine	5	no fluoxetine	NO
1	no fluoxetine	5	no fluoxetine	NO
2	no fluoxetine	5	no fluoxetine	YES
2	no fluoxetine	5	no fluoxetine	YES
2	no fluoxetine	5	no fluoxetine	YES
2	no fluoxetine	5	no fluoxetine	YES
2	no fluoxetine	5	no fluoxetine	NO
3	no fluoxetine	5	no fluoxetine	NO
3	no fluoxetine	5	no fluoxetine	NO
3	no fluoxetine	5	no fluoxetine	NO
3	no fluoxetine	5	no fluoxetine	YES
3	no fluoxetine	5	no fluoxetine	YES
4	no fluoxetine	5	no fluoxetine	NO
4	no fluoxetine	5	no fluoxetine	NO
4	no fluoxetine	5	no fluoxetine	NO
4	no fluoxetine	5	no fluoxetine	NO
4	no fluoxetine	5	no fluoxetine	NO
5	no fluoxetine	5	no fluoxetine	NO
5	no fluoxetine	5	no fluoxetine	NO
5	no fluoxetine	5	no fluoxetine	NO
5	no fluoxetine	5	no fluoxetine	NO
5	no fluoxetine	5	no fluoxetine	NO
6	no fluoxetine	5	no fluoxetine	NO
6	no fluoxetine	5	no fluoxetine	YES
6	no fluoxetine	5	no fluoxetine	YES
6	no fluoxetine	5	no fluoxetine	YES
6	no fluoxetine	5	no fluoxetine	YES
7	no fluoxetine	5	no fluoxetine	NO
7	no fluoxetine	5	no fluoxetine	YES
7	no fluoxetine	5	no fluoxetine	YES
7	no fluoxetine	5	no fluoxetine	YES
7	no fluoxetine	5	no fluoxetine	YES
1	no fluoxetine	7	no fluoxetine	NO
1	no fluoxetine	7	no fluoxetine	NO
1	no fluoxetine	7	no fluoxetine	NO
1	no fluoxetine	7	no fluoxetine	NO
1	no fluoxetine	7	no fluoxetine	YES
2	no fluoxetine	7	no fluoxetine	YES
2	no fluoxetine	7	no fluoxetine	YES
2	no fluoxetine	7	no fluoxetine	YES
2	no fluoxetine	7	no fluoxetine	YES
2	no fluoxetine	7	no fluoxetine	YES
3	no fluoxetine	7	no fluoxetine	YES
3	no fluoxetine	7	no fluoxetine	YES
3	no fluoxetine	7	no fluoxetine	YES
3	no fluoxetine	7	no fluoxetine	YES
3	no fluoxetine	7	no fluoxetine	YES
4	no fluoxetine	7	no fluoxetine	YES
4	no fluoxetine	7	no fluoxetine	YES
4	no fluoxetine	7	no fluoxetine	YES
4	no fluoxetine	7	no fluoxetine	YES
4	no fluoxetine	7	no fluoxetine	YES
5	no fluoxetine	7	no fluoxetine	YES
5	no fluoxetine	7	no fluoxetine	YES
5	no fluoxetine	7	no fluoxetine	YES
5	no fluoxetine	7	no fluoxetine	YES
5	no fluoxetine	7	no fluoxetine	YES
6	no fluoxetine	7	no fluoxetine	YES
6	no fluoxetine	7	no fluoxetine	YES
6	no fluoxetine	7	no fluoxetine	YES
6	no fluoxetine	7	no fluoxetine	YES
6	no fluoxetine	7	no fluoxetine	YES
7	no fluoxetine	7	no fluoxetine	YES
7	no fluoxetine	7	no fluoxetine	YES
7	no fluoxetine	7	no fluoxetine	YES
7	no fluoxetine	7	no fluoxetine	YES
7	no fluoxetine	7	no fluoxetine	YES
1	no fluoxetine	7	fluoxetine	NO
1	no fluoxetine	7	fluoxetine	YES
1	no fluoxetine	7	fluoxetine	YES
1	no fluoxetine	7	fluoxetine	YES
1	no fluoxetine	7	fluoxetine	YES
2	no fluoxetine	7	fluoxetine	YES
2	no fluoxetine	7	fluoxetine	YES
2	no fluoxetine	7	fluoxetine	YES
2	no fluoxetine	7	fluoxetine	YES
2	no fluoxetine	7	fluoxetine	YES
4	no fluoxetine	7	fluoxetine	YES
4	no fluoxetine	7	fluoxetine	YES
4	no fluoxetine	7	fluoxetine	YES
4	no fluoxetine	7	fluoxetine	YES
4	no fluoxetine	7	fluoxetine	YES
5	no fluoxetine	7	fluoxetine	YES
5	no fluoxetine	7	fluoxetine	YES
5	no fluoxetine	7	fluoxetine	YES
5	no fluoxetine	7	fluoxetine	YES
5	no fluoxetine	7	fluoxetine	YES
6	no fluoxetine	7	fluoxetine	YES
6	no fluoxetine	7	fluoxetine	YES
6	no fluoxetine	7	fluoxetine	YES
6	no fluoxetine	7	fluoxetine	YES
6	no fluoxetine	7	fluoxetine	YES
7	no fluoxetine	7	fluoxetine	YES
7	no fluoxetine	7	fluoxetine	YES
7	no fluoxetine	7	fluoxetine	YES
7	no fluoxetine	7	fluoxetine	YES
7	no fluoxetine	7	fluoxetine	YES
1	no fluoxetine	5	fluoxetine	YES
1	no fluoxetine	5	fluoxetine	YES
1	no fluoxetine	5	fluoxetine	YES
1	no fluoxetine	5	fluoxetine	YES
1	no fluoxetine	5	fluoxetine	YES
2	no fluoxetine	5	fluoxetine	YES
2	no fluoxetine	5	fluoxetine	YES
2	no fluoxetine	5	fluoxetine	YES
2	no fluoxetine	5	fluoxetine	YES
2	no fluoxetine	5	fluoxetine	YES
4	no fluoxetine	5	fluoxetine	YES
4	no fluoxetine	5	fluoxetine	YES
4	no fluoxetine	5	fluoxetine	YES
4	no fluoxetine	5	fluoxetine	YES
4	no fluoxetine	5	fluoxetine	NO
5	no fluoxetine	5	fluoxetine	NO
5	no fluoxetine	5	fluoxetine	NO
5	no fluoxetine	5	fluoxetine	NO
5	no fluoxetine	5	fluoxetine	NO
5	no fluoxetine	5	fluoxetine	NO
6	no fluoxetine	5	fluoxetine	NO
6	no fluoxetine	5	fluoxetine	NO
6	no fluoxetine	5	fluoxetine	NO
6	no fluoxetine	5	fluoxetine	YES
6	no fluoxetine	5	fluoxetine	NO
7	no fluoxetine	5	fluoxetine	NO
7	no fluoxetine	5	fluoxetine	NO
7	no fluoxetine	5	fluoxetine	NO
7	no fluoxetine	5	fluoxetine	NO
7	no fluoxetine	5	fluoxetine	NO
1	fluoxetine	5	no fluoxetine	NO
1	fluoxetine	5	no fluoxetine	NO
1	fluoxetine	5	no fluoxetine	NO
1	fluoxetine	5	no fluoxetine	NO
1	fluoxetine	5	no fluoxetine	NO
2	fluoxetine	5	no fluoxetine	NO
2	fluoxetine	5	no fluoxetine	NO
2	fluoxetine	5	no fluoxetine	NO
2	fluoxetine	5	no fluoxetine	NO
2	fluoxetine	5	no fluoxetine	NO
3	fluoxetine	5	no fluoxetine	NO
3	fluoxetine	5	no fluoxetine	NO
3	fluoxetine	5	no fluoxetine	NO
3	fluoxetine	5	no fluoxetine	NO
3	fluoxetine	5	no fluoxetine	NO
4	fluoxetine	5	no fluoxetine	NO
4	fluoxetine	5	no fluoxetine	NO
4	fluoxetine	5	no fluoxetine	NO
4	fluoxetine	5	no fluoxetine	NO
4	fluoxetine	5	no fluoxetine	NO
5	fluoxetine	5	no fluoxetine	NO
5	fluoxetine	5	no fluoxetine	NO
5	fluoxetine	5	no fluoxetine	NO
5	fluoxetine	5	no fluoxetine	NO
5	fluoxetine	5	no fluoxetine	NO
6	fluoxetine	5	no fluoxetine	YES
6	fluoxetine	5	no fluoxetine	YES
6	fluoxetine	5	no fluoxetine	YES
6	fluoxetine	5	no fluoxetine	YES
6	fluoxetine	5	no fluoxetine	YES
7	fluoxetine	5	no fluoxetine	YES
7	fluoxetine	5	no fluoxetine	YES
7	fluoxetine	5	no fluoxetine	YES
7	fluoxetine	5	no fluoxetine	YES
7	fluoxetine	5	no fluoxetine	YES
1	fluoxetine	7	no fluoxetine	NO
1	fluoxetine	7	no fluoxetine	NO
1	fluoxetine	7	no fluoxetine	NO
1	fluoxetine	7	no fluoxetine	NO
1	fluoxetine	7	no fluoxetine	NO
2	fluoxetine	7	no fluoxetine	NO
2	fluoxetine	7	no fluoxetine	NO
2	fluoxetine	7	no fluoxetine	NO
2	fluoxetine	7	no fluoxetine	NO
2	fluoxetine	7	no fluoxetine	YES
3	fluoxetine	7	no fluoxetine	YES
3	fluoxetine	7	no fluoxetine	YES
3	fluoxetine	7	no fluoxetine	YES
3	fluoxetine	7	no fluoxetine	YES
3	fluoxetine	7	no fluoxetine	YES
4	fluoxetine	7	no fluoxetine	YES
4	fluoxetine	7	no fluoxetine	YES
4	fluoxetine	7	no fluoxetine	YES
4	fluoxetine	7	no fluoxetine	YES
4	fluoxetine	7	no fluoxetine	YES
5	fluoxetine	7	no fluoxetine	YES
5	fluoxetine	7	no fluoxetine	YES
5	fluoxetine	7	no fluoxetine	YES
5	fluoxetine	7	no fluoxetine	YES
5	fluoxetine	7	no fluoxetine	YES
6	fluoxetine	7	no fluoxetine	YES
6	fluoxetine	7	no fluoxetine	YES
6	fluoxetine	7	no fluoxetine	YES
6	fluoxetine	7	no fluoxetine	YES
6	fluoxetine	7	no fluoxetine	YES
7	fluoxetine	7	no fluoxetine	YES
7	fluoxetine	7	no fluoxetine	YES
7	fluoxetine	7	no fluoxetine	YES
7	fluoxetine	7	no fluoxetine	YES
7	fluoxetine	7	no fluoxetine	YES
1	fluoxetine	7	fluoxetine	NO
1	fluoxetine	7	fluoxetine	NO
1	fluoxetine	7	fluoxetine	NO
1	fluoxetine	7	fluoxetine	NO
1	fluoxetine	7	fluoxetine	NO
2	fluoxetine	7	fluoxetine	NO
2	fluoxetine	7	fluoxetine	NO
2	fluoxetine	7	fluoxetine	NO
2	fluoxetine	7	fluoxetine	NO
2	fluoxetine	7	fluoxetine	NO
3	fluoxetine	7	fluoxetine	YES
3	fluoxetine	7	fluoxetine	YES
3	fluoxetine	7	fluoxetine	YES
3	fluoxetine	7	fluoxetine	YES
3	fluoxetine	7	fluoxetine	YES
4	fluoxetine	7	fluoxetine	YES
4	fluoxetine	7	fluoxetine	YES
4	fluoxetine	7	fluoxetine	YES
4	fluoxetine	7	fluoxetine	YES
4	fluoxetine	7	fluoxetine	YES
5	fluoxetine	7	fluoxetine	YES
5	fluoxetine	7	fluoxetine	YES
5	fluoxetine	7	fluoxetine	YES
5	fluoxetine	7	fluoxetine	YES
5	fluoxetine	7	fluoxetine	YES
6	fluoxetine	7	fluoxetine	YES
6	fluoxetine	7	fluoxetine	YES
6	fluoxetine	7	fluoxetine	YES
6	fluoxetine	7	fluoxetine	YES
6	fluoxetine	7	fluoxetine	YES
7	fluoxetine	7	fluoxetine	YES
7	fluoxetine	7	fluoxetine	YES
7	fluoxetine	7	fluoxetine	YES
7	fluoxetine	7	fluoxetine	YES
7	fluoxetine	7	fluoxetine	YES
1	fluoxetine	5	fluoxetine	NO
1	fluoxetine	5	fluoxetine	NO
1	fluoxetine	5	fluoxetine	NO
1	fluoxetine	5	fluoxetine	NO
1	fluoxetine	5	fluoxetine	NO
2	fluoxetine	5	fluoxetine	NO
2	fluoxetine	5	fluoxetine	NO
2	fluoxetine	5	fluoxetine	NO
2	fluoxetine	5	fluoxetine	NO
2	fluoxetine	5	fluoxetine	NO
3	fluoxetine	5	fluoxetine	NO
3	fluoxetine	5	fluoxetine	NO
3	fluoxetine	5	fluoxetine	NO
3	fluoxetine	5	fluoxetine	NO
3	fluoxetine	5	fluoxetine	NO
4	fluoxetine	5	fluoxetine	NO
4	fluoxetine	5	fluoxetine	NO
4	fluoxetine	5	fluoxetine	NO
4	fluoxetine	5	fluoxetine	NO
4	fluoxetine	5	fluoxetine	NO
5	fluoxetine	5	fluoxetine	NO
5	fluoxetine	5	fluoxetine	NO
5	fluoxetine	5	fluoxetine	NO
5	fluoxetine	5	fluoxetine	YES
5	fluoxetine	5	fluoxetine	YES
6	fluoxetine	5	fluoxetine	YES
6	fluoxetine	5	fluoxetine	YES
6	fluoxetine	5	fluoxetine	YES
6	fluoxetine	5	fluoxetine	YES
6	fluoxetine	5	fluoxetine	YES
7	fluoxetine	5	fluoxetine	YES
7	fluoxetine	5	fluoxetine	YES
7	fluoxetine	5	fluoxetine	YES
7	fluoxetine	5	fluoxetine	YES
7	fluoxetine	5	fluoxetine	YES
